# Supplementary material for: NPBS database: a chemical data resource with relational data between natural products and biological sources
Source: Database (Oxford). 2020 Dec 11;2020:baaa102. doi: 10.1093/database/baaa102 (PMC7731925; doi:10.1093/database/baaa102)
Supplement: baaa102_Supp [file baaa102_supp.zip]

Archive with 1 entries (1 files):
- Coverage.pdf
